# Supplementary material for: In Vitro Investigations on Optimizing and Nebulization of IVT-mRNA Formulations for Potential Pulmonary-Based Alpha-1-Antitrypsin Deficiency Treatment
Source: Pharmaceutics. 2021 Aug 17;13(8):1281. doi: 10.3390/pharmaceutics13081281 (PMC8399093; doi:10.3390/pharmaceutics13081281)
Supplement: Supplementary file 1 [file pharmaceutics-13-01281-s001.zip]

Archive with 1 entries (1 files):
- pharmaceutics-1327253-supplementary.pdf
